# Supplementary material for: Sex Differences in the Association between Risk of Anterior Cruciate Ligament Rupture and COL5A1 Polymorphisms in Elite Footballers
Source: Genes (Basel). 2022 Dec 22;14(1):33. doi: 10.3390/genes14010033 (PMC9858943; doi:10.3390/genes14010033)
Supplement: Supplementary file 1 [file genes-14-00033-s001.zip › TableS2.xlsx]

## Sheet: Hoja1
Table S2: Differences among genotypes, allelic frequencies and p-values for the HWE.
Allele Frequencies						Hardy–Weinberg Equilibrium
alleles major.allele.freq missing						all.groups No ACL
rs1800896 A/G 54.2 0.0						rs1800896 0.6797 1.0000 0.1608
rs699947 C/A 52.1 0.0						rs699947 0.2371 0.6266 0.4406
rs1800795 G/C 70.8 0.0						rs1800795 0.6211 0.5201 1.0000
rs1800587 C/T 62.5 0.0						rs1800587 0.6666 0.3240 1.0000
rs243865 C/T 87.5 0.0						rs243865 - - -
rs2857656 G/C 77.1 0.0						rs2857656 1.0000 1.0000 1.0000
rs2234693 C/T 50.0 0.0						rs2234693 1.0000 0.6266 0.5105
rs9340799 A/G 62.5 0.0						rs9340799 1.0000 0.6244 0.4406
rs680 G/A 69.6 4.2						rs680 0.3651 0.2737 1.0000
rs486055 C/T 89.6 0.0						rs486055 - - -
rs763110 C/T 60.9 4.2						rs763110 1.0000 0.5914 0.4805
rs1799750 -/G 50.0 0.0						rs1799750 0.6826 0.1619 0.4406
rs5745697 C/A 70.8 0.0						rs5745697 1.0000 1.0000 1.0000
rs1011694 A/T 79.2 0.0						rs1011694 - - -
rs5745678 G/A 70.8 0.0						rs5745678 1.0000 1.0000 1.0000
rs4227 T/G 68.8 0.0						rs4227 1.0000 1.0000 0.5105
rs3213221 C/G 56.2 0.0						rs3213221 0.2415 0.3280 1.0000
rs11613457 G 100.0 0.0						rs11613457 - - -
rs9290271 A/G 60.4 0.0						rs9290271 1.0000 1.0000 1.0000
rs2289360 G/A 54.2 0.0						rs2289360 0.4333 0.6244 1.0000
rs1559186 C/G 64.6 0.0						rs1559186 0.6555 0.6244 1.0000
rs240736 T/C 75.0 0.0						rs240736 1.0000 0.6085 1.0000
rs1049434 A/T 68.8 0.0						rs1049434 0.6353 0.5729 1.0000
rs1800012 G/T 85.4 0.0						rs1800012 - - -
rs1107946 C/A 85.4 0.0						rs1107946 - - -
rs1800255 G/A 77.1 0.0						rs1800255 1.0000 1.0000 1.0000
rs13946 T/C 79.2 0.0						rs13946 0.0309 1.0000 0.0117
rs12722 T/C 58.3 0.0						rs12722 0.6724 1.0000 0.1189
rs16399 -/CTAT 79.2 0.0						rs16399 0.0309 1.0000 0.0117
rs1134170 T/A 79.2 0.0						rs1134170 0.0309 1.0000 0.0117
rs146776422 C 100.0 0.0						rs146776422 - - -
rs55748801 G 100.0 0.0						rs55748801 - - -
rs7533552 A/G 79.5 8.3						rs7533552 - - -
rs2076696 C/G 85.4 0.0						rs2076696 - - -
rs12077871 G 100.0 0.0						rs12077871 - - -
rs61734651 C/T 97.9 0.0						rs61734651 - - -
rs3753841 T/C 54.2 0.0						rs3753841 0.4333 1.0000 0.4406
rs1799907 T/A 64.6 0.0						rs1799907 0.6555 0.6085 1.0000
rs970547 A/G 75.0 0.0						rs970547 1.0000 0.5373 0.4406
rs946053 G/T 56.2 0.0						rs946053 0.6976 1.0000 1.0000
rs1249744 A/G 68.8 0.0						rs1249744 0.6353 0.2604 1.0000
rs4143245 T/C 60.4 0.0						rs4143245 0.6833 1.0000 1.0000
rs2104772 A/T 56.2 0.0						rs2104772 0.6976 1.0000 0.4406
rs13321 C/G 62.5 0.0						rs13321 0.6666 0.6244 1.0000
rs9406328 G/A 64.6 0.0						rs9406328 0.1753 0.1362 1.0000
rs331079 G/C 91.7 0.0						rs331079 - - -
rs2073711 C/T 54.2 0.0						rs2073711 0.6797 1.0000 0.5105
rs4919510 C/G 77.1 0.0						rs4919510 - - -
rs2351491 A/G 64.6 0.0						rs2351491 0.3906 0.6244 0.4406
rs1042631 C/T 79.2 0.0						rs1042631 0.2324 0.5373 0.2308
rs1126499 T/C 58.3 0.0						rs1126499 1.0000 0.3372 0.1608
rs13312816 A 100.0 8.3						rs13312816 - - -
rs516115 A/G 62.5 0.0						rs516115 0.1938 0.6244 0.2308
rs2268578 C/T 83.3 0.0						rs2268578 - - -
rs1144393 T/C 73.9 4.2						rs1144393 - - -
rs2285053 C/T 89.6 0.0						rs2285053 - - -
rs650108 G/A 68.8 0.0						rs650108 1.0000 1.0000 1.0000
rs11225395 G/A 68.8 0.0						rs11225395 1.0000 1.0000 1.0000
rs17576 A/G 62.5 0.0						rs17576 - - -
rs2276109 A/G 85.4 0.0						rs2276109 - - -
rs162502 G/A 83.3 0.0						rs162502 0.0901 0.1789 0.4406
rs151058 G/A 87.5 0.0						rs151058 - - -
rs16944 G/A 69.6 4.2						rs16944 - - -
rs1143627 T/C 68.8 0.0						rs1143627 - - -
rs1800872 C/A 85.4 0.0						rs1800872 - - -
rs1420106 C/T 77.1 0.0						rs1420106 1.0000 1.0000 1.0000
rs1420100 G/T 58.3 0.0						rs1420100 0.6724 0.6244 1.0000
rs1570360 G/A 70.8 0.0						rs1570360 0.3455 1.0000 0.2308
rs2010963 G/C 70.8 0.0						rs2010963 0.3455 0.5729 0.4406
rs2071559 T/C 54.2 0.0						rs2071559 1.0000 0.3428 0.1189
rs1870377 T/A 70.8 0.0						rs1870377 0.3455 0.5254 1.0000
rs11549467 G 100.0 0.0						rs11549467 - - -
rs143383 T/C 56.2 0.0						rs143383 0.2415 0.6244 0.4406
rs2228570 C/T 56.2 0.0						rs2228570 0.0486 0.1387 0.4406
rs731236 T/C 52.1 0.0						rs731236 1.0000 1.0000 1.0000
rs1045485 G/C 72.9 0.0						rs1045485 0.0291 0.0989 1.0000
rs3834129 -/CTTACT 56.2 0.0						rs3834129 1.0000 1.0000 1.0000
rs1052576 A/G 60.4 0.0						rs1052576 0.6833 0.3025 0.4406
rs2279115 C/A 50.0 0.0						rs2279115 0.6826 0.6442 1.0000
rs2761884 G/T 58.3 0.0						rs2761884 0.6724 0.6266 1.0000
rs900379 T/C 66.7 0.0						rs900379 1.0000 1.0000 1.0000
rs367819510 C 100.0 0.0						rs367819510 - - -
rs142349285 C 100.0 0.0						rs142349285 - - -
rs199820704 C 100.0 0.0						rs199820704 - - -
rs1800972 C/G 83.3 0.0						rs1800972 - - -
rs1011814 G/A 64.6 0.0						rs1011814 0.6555 0.6085 1.0000
rs4903399 C/T 75.0 0.0						rs4903399 0.5964 0.5373 1.0000
rs12574452 G/A 66.7 0.0						rs12574452 1.0000 1.0000 0.4406
rs17583842 T/C 77.1 0.0						rs17583842 - - -
rs7157192 G/A 77.1 0.0						rs7157192 1.0000 1.0000 1.0000
rs820218 T 100.0 0.0						rs820218 - - -
rs71746744 GGGA/- 79.2 0.0						rs71746744 0.0309 1.0000 0.0117
rs10263021 C/T 70.8 0.0						rs10263021 0.6211 0.2762 1.0000
rs679620 G/A 52.1 0.0						rs679620 0.4115 0.6442 0.5105
rs3918242 C/T 93.8 0.0						rs3918242 - - -
rs2228145 A/C 70.8 0.0						rs2228145 0.3455 0.5729 0.4406
rs917997 G/A 81.8 8.3						rs917997 - - -
rs2287037 G/A 64.6 0.0						rs2287037 0.3906 0.6244 0.4406
rs1676486 G/A 79.2 0.0						rs1676486 1.0000 1.0000 1.0000
rs17602729 G/A 87.5 0.0						rs17602729 0.2980 1.0000 0.4406
rs1815739 C/T 60.4 0.0						rs1815739 0.6833 1.0000 0.5105
rs2742327 T/C 77.1 0.0						rs2742327 1.0000 1.0000 1.0000
rs3196378 A/C 60.4 0.0						rs3196378 0.3910 1.0000 0.0117
rs28932472 C/G 97.9 0.0						rs28932472 - - -
rs13317 T/C 71.7 4.2						rs13317 1.0000 1.0000 0.2727
rs1516797 T/G 63.6 8.3						rs1516797 1.0000 1.0000 1.0000
rs11154027 T/C 50.0 0.0						rs11154027 0.6826 0.6442 1.0000
rs4362400 A/G 60.4 0.0						rs4362400 0.3910 0.2604 1.0000
